# Supplementary material for: Predicting elevated transcranial doppler velocity among patients with sickle cell anemia in Uganda: A cross-sectional study
Source: PLoS One. 2026 Jun 23;21(6):e0351700. doi: 10.1371/journal.pone.0351700 (PMC13289871; doi:10.1371/journal.pone.0351700)
Supplement: S2 File — (XLS) [file pone.0351700.s002.xls]

## Sheet: Sheet1
ageatfirstdiagnosis	residence	gender	hydroxyureaAdherence	heartrate	bmi	haz06	waz06	whz06	bmiz06	acutechronicadmissio	headachefrequency	neuropathy	bloodtransfusionsint	wBC	rBC	hb	hCT	mCV	mCH	rDW	neutrophils	lymphocytes	monocytes	basophils	eosinophils	serumLDH	dICA	mCA	bifurcation	tAMMV	middleCerebralartery	distalinternalcaroti	bifurcationvelocity
6	1. Rural	1. Male	2. Missed some days in a week	102	16.9					1	4. Monthly	4. Monthly	0	9.22	2.24	8.4	22	100.4	37.5	61.2	3.11	5.09	0.8	0.1	0.12	327	100	100	100	210	100	100	100
1	1. Rural	2. Female	2. Missed some days in a week	105	13.5	0.85	-0.48	-1.4	-1.61	6	1. None	1. None	1	9.59	2.37	8.2	21.4	90.3	34.6	67.4	2.13	6.53	0.67	0.09	0.17	456	100	100	100	140	100	100	100
1	1. Rural	2. Female	2. Missed some days in a week	119	14.5	-2.26	-1.86	-0.72	-0.56	5	1. None	1. None	1	33.05	1.6	5.7	16	102.5	35.6	89.9	6.09	22.54	3.77	0.16	0.49	683	100	100	100	204	100	100	100
4	2. Urban	1. Male	3. Missed for a week in a month	124	17.8	-0.93	0.59	1.78	1.79	3	1. None	1. None	1	11.82	2.31	5.5	18.1	78.4	23.8	89.5	3.67	6.8	0.9	0.12	0.33	685	100	100	100	134	100	100	100
1	1. Rural	1. Male	4. Missed for a month	106	16.4	-2.98	-1.51	0.34	0.78	1	1. None	1. None	0	15.61	2.26	6.5	17	77.9	28.8	89	2.62	12.15	0.68	0.06	0.1	543	100	100	100	196	100	100	100
9	1. Rural	2. Female	4. Missed for a month	101	20.2					1	4. Monthly	4. Monthly	1	18.63	2.5	8	22	88.4	32	71.4	8.25	7.49	1.39	0.14	1.39	469	100	100	100	179	100	100	100
7	1. Rural	2. Female	4. Missed for a month	97	14.5						1. None	1. None	1	22.28	1.92	6.5	16.5	85.9	33.9	64.6	12.44	7	2.37	0.19	0.28	401	100	100	100	171	100	100	100
4	2. Urban	2. Female	4. Missed for a month	102	15.9					1	1. None	1. None	0	12.41	1.98	6.2	18	90.9	31.3	81.8	3.31	6.15	1.32	0.11	1.52	584	100	100	100	142	100	100	100
2	2. Urban	2. Female	2. Missed some days in a week	104	16.7	-0.24	0.52	1.02	0.96	4	4. Monthly	1. None	1	9.48	2.43	7.9	23	96.7	32.5	64.9	3.82	4.42	0.67	0.08	0.49	978	100	100	100	154	100	100	100
5	1. Rural	2. Female	3. Missed for a week in a month	105	14.6						1. None	1. None	1	14.66	12.14	6.5	16.8	78.5	30.4	58.2	5.35	7.36	0.92	0.12	0.91	526	100	100	100	183	100	100	100
1	2. Urban	1. Male	4. Missed for a month	98	13.5					5	1. None	1. None	1	11.4	2.4	7	20	74.2	27.8	45	1.54	2.01	1.56	0.41	0	653	100	100	100	172	100	100	100
2	2. Urban	2. Female	1. Regularly	103	15.8	-1.36	-0.59	0.39	0.33		1. None	1. None	1	13.34	2.02	6.7	16	83.2	33.2	58.5	3.67	7.93	1.17	0.05	0.52	596	100	100	100	185	100	100	100
2	1. Rural	1. Male	2. Missed some days in a week	102	17.8					2	4. Monthly	1. None	0	18.55	2.49	6.9	23	90.8	27.7	84.9	6.3	10.53	1.37	0.17	0.18	813	100	100	100	149	100	100	100
4	2. Urban	2. Female	4. Missed for a month	105	13.9					2	1. None	1. None	0	24.45	2.46	6.5	17.7	72	26.4	75.3	5.67	16.28	1.62	0.16	0.72	331	100	100	100	146	100	100	100
1	1. Rural	1. Male	2. Missed some days in a week	112	14.3						1. None	1. None	1	19.21	1.47	5.1	16	108.8	34.7	103.8	7.85	8.7	2.08	0.23	0.35	650	100	100	100	120	100	100	100
10	2. Urban	1. Male	2. Missed some days in a week	96	14.4					4	1. None	1. None	1	19.52	2.27	6.1	19.2	84.6	26.9	75.5	5.21	6.77	1.17	0.1	6.24	588	100	100	100	231	100	100	100
3	1. Rural	2. Female	3. Missed for a week in a month	100	15.6	-1.13	-0.53	0.27	0.24	1	4. Monthly	1. None	0	12.5	2.49	9.2	22	88.4	36.9	49.7	2.81	7.68	1.29	0.1	0.62	786	100	100	100	176	100	100	100
3	1. Rural	2. Female	3. Missed for a week in a month	80	21					4	1. None	4. Monthly	0	11.9	2.55	8	24	92.9	31.4	81	2.67	7.91	0.94	0.21	0.17	401	100	100	100	134	100	100	100
6	1. Rural	1. Male	4. Missed for a month	102	21.3					3	1. None	1. None	1	12.85	2.43	7.6	18.8	77.4	31.3	56	3.93	6.83	1.18	0.1	0.81	431	100	100	100	124	100	100	100
1	2. Urban	1. Male	2. Missed some days in a week	102	15.7					2	1. None	1. None	1	10.28	2.35	7.5	19.1	81.3	31.9	71.5	7.32	2.24	0.66	0.06	0	483	100	100	100	134	100	100	100
1	1. Rural	1. Male	4. Missed for a month	103	17	0.34	1	1.21	1.19	2	4. Monthly	1. None	0	13.74	2.04	5.8	17.8	87.3	28.4	86.4	3.7	8.9	0.48	0.45	0.21	756	100	100	100	101	100	100	100
4	1. Rural	1. Male	4. Missed for a month	105	15.7					3	1. None	1. None	0	43.48	1.99	5	14.6	73.4	25.1	91.4	12.28	26.04	4.63	0.17	0.36	481	100	100	100	107	100	100	100
1	1. Rural	1. Male	2. Missed some days in a week	105	14.5	3.57	1.67	-0.74	-0.69	2	4. Monthly	1. None	1	13.1	1.38	3.7	12.4	89.9	26.8	109	7.6	4.3	0.5	0.1	0.6	539	100	100	100	172	100	100	100
6	1. Rural	2. Female	2. Missed some days in a week	110	15.7					3	4. Monthly	1. None	1	2.58	1.42	3.4	21	60.6	23.9	33.4	1.69	0.55	0.27	0	0.07	578	100	100	100	112	100	100	100
1	2. Urban	2. Female	2. Missed some days in a week	120	17.4					3	1. None	1. None	1	17.87	2.22	6	16	75.2	27	69.5	8.34	7.53	1.46	0.07	0.47	742	100	100	100	135	100	100	100
5	1. Rural	2. Female	2. Missed some days in a week	105	13.9					7	4. Monthly	1. None	1	18.89	1.85	6.2	16	90.8	33.5	71.7	5.6	11.71	0.74	0.22	0.62	734	100	100	100	140	100	100	100
3	1. Rural	1. Male	4. Missed for a month	100	14.6	0.03	-0.3	-0.56	-0.51	2	4. Monthly	1. None	0	148.38	2.33	5.4	16.2	69.5	23.2	0	12.49	8	7.13	1.61	0.2	2789	100	100	100	213	100	100	100
1	1. Rural	2. Female	1. Regularly	105	12.7	-1.67	-2.36	-2.01	-1.95	10	4. Monthly	1. None	1	15.04	2.19	7	23	102.7	32	75.7	1.61	11.97	1.02	0.24	0.2	1323	100	100	100	172	100	100	100
10	1. Rural	2. Female	2. Missed some days in a week	101	16.8					1	4. Monthly	1. None	1	14.8	2.06	7.3	22.4	109	35.4	74.8	5.8	6	1.5	0.5	1.1	1194	100	100	100	132	100	100	100
1	1. Rural	2. Female	4. Missed for a month	110	13.1	2.78	0.41	-1.64	-2	15	1. None	1. None	1	15.7	2.97	7.7	24.8	83.5	25.9	72.5	4.5	8.7	1	0.3	1.2	587	100	100	100	142	100	100	100
1	1. Rural	2. Female	2. Missed some days in a week	101	10.6					3	4. Monthly	1. None	1	18.03	2.04	6.5	18.6	91.2	31.9	82.7	3.98	12.5	0.82	0.19	0.51	860	100	100	100	181	100	100	100
3	2. Urban	2. Female	2. Missed some days in a week	103	14						4. Monthly	1. None	1	20	2.28	7.9	22	99.6	34.6	75.9	7.06	9.03	1.26	0.11	2.54	637	100	100	100	145	100	100	100
2	1. Rural	2. Female	2. Missed some days in a week	109	14.3						4. Monthly	1. None	1	17.94	2.4	8.1	24	102.5	33.8	74.1	6.85	8.77	1.02	0.17	1.13	770	100	100	100	170	100	100	100
1	1. Rural	2. Female	4. Missed for a month	112	12	0.56	-1.53	-2.74	-3.02	7	1. None	1. None	1	2	3.17	8.4	27.7	87.4	26.5	71.2	6.44	12.13	1.22	0.14	0.07	927	100	100	100	153	100	100	100
2	2. Urban	2. Female	1. Regularly	92	14.7					1	1. None	1. None	1	47.49	2.36	7.4	21.9	92.8	31.4	50	15.6	1.64	2.28	0.75	27.22	418	100	100	100	135	100	100	100
3	1. Rural	2. Female	1. Regularly	117	15.7					1	4. Monthly	1. None	0	11.96	2.42	8.7	25	103.7	36	73.4	3.79	6.45	1.09	0.09	0.54	533	100	100	100	173	100	100	100
1	2. Urban	2. Female	2. Missed some days in a week	102	18.1					1	4. Monthly	1. None	0	10.8	2.08	6.7	20.4	98.1	32.2	81.4	4.32	5.4	0.37	0.14	0.21	478	100	100	100	172	100	100	100
9	2. Urban	2. Female	1. Regularly	100	13.6					3	1. None	1. None	0	1.15	2.48	8.5	25.6	104	34.3	60.7	2.9	6.6	0.9	0.2	0.8	576	100	100	100	99	100	100	100
3	2. Urban	1. Male	2. Missed some days in a week	95	15.1					2	4. Monthly	1. None	1	14.03	2.11	6.6	18	87.7	31.3	66.4	5.43	6.97	1.46	0	0.1	712	100	100	100	149	100	100	100
2	1. Rural	2. Female	1. Regularly	123	16.8	-1.35	-0.15	1.01	0.99	4	4. Monthly	1. None	1	10.25	2.39	8.5	25.3	105.9	35.6	70.1	4.49	4.19	0.9	0.13	0.54	822	100	100	100	111	100	100	100
5	1. Rural	1. Male	4. Missed for a month	102	88.5					3	1. None	1. None	1	13.26	2.92	7.5	23.6	80.8	25.7	77.3	2.86	8.59	1.48	0.13	0.2	953	100	100	100	130	100	100	100
2	2. Urban	2. Female	4. Missed for a month	125	14					1	1. None	1. None	0	11.08	4.9	9.7	30.5	62.2	19.8	48.9	3.77	5.3	0.81	0.1	1.1	840	100	100	100	124	100	100	100
1	1. Rural	1. Male	1. Regularly	100	13	-3.04	-3.26	-2.3	-1.89	7	4. Monthly	1. None	1	22.9	1.6	5.1	18	113	31.9	131	5.4	13.5	2.7	0.6	0.8	793	100	100	100	150	100	100	100
5	1. Rural	1. Male	4. Missed for a month	102	20					3	1. None	1. None	1	20.49	2.1	5.8	16.1	76.7	27.6	77.7	7.08	10.96	2.05	0.12	0.28	360	100	100	100	142	100	100	100
6	1. Rural	1. Male	2. Missed some days in a week	102	14.7					3	4. Monthly	1. None	1	8.82	1.14	4	11	103.5	35.1	72.6	3.14	4.97	0.5	0.06	0.15	897	100	100	100	157	100	100	100
2	1. Rural	1. Male	2. Missed some days in a week	103	15.7	0.63	0.62	0.29	0.35		1. None	1. None	1	14.45	3.31	7.2	22	66.8	21.8	44.6	5.84	7.04	1.06	0.15	0.36	549	100	100	100	167	100	100	100
5	1. Rural	1. Male	4. Missed for a month	110	16.8					4	4. Monthly	1. None	1	10.75	2.03	7.2	21.1	103.9	35.5	75.5	7.61	2.05	0.84	0.15	0.1	496	100	100	100	162	100	100	100
1	1. Rural	2. Female	1. Regularly	95	19						4. Monthly	1. None	1	11.03	2.43	8.2	24	99.2	33.7	72.6	2.6	7.4	0.65	0.17	0.21	826	100	100	100	171	100	100	100
5	1. Rural	1. Male	4. Missed for a month	105	14.1						4. Monthly	1. None	1	12.43	2.4	6.1	20	85	25	18.3	6.17	4.57	1	0.11	0.58	454	100	100	100	147	100	100	100
2	2. Urban	1. Male	3. Missed for a week in a month	113	16.5					2	4. Monthly	1. None	1	12.8	2.19	7.1	17.9	81.7	32.4	53	3.9	6.7	1.44	0.22	0.52	611	100	100	100	132	100	100	100
1	2. Urban	1. Male	1. Regularly	102	15.1					7	1. None	1. None	1	10.45	2.32	8.3	23	99.1	35.8	56.5	2.66	5.83	1.09	0.13	0.74	535	100	100	100	91.7	100	100	100
2	1. Rural	1. Male	2. Missed some days in a week	102	15.5					2	4. Monthly	1. None	1	19.89	2.32	7.8	21	92.7	33.6	75	6.3	10.36	1.83	0.32	1.08	696	100	100	100	152	100	100	100
3	1. Rural	1. Male	4. Missed for a month	111	15.5					3	4. Monthly	1. None	1	20.41	2.29	7.3	18	79.5	31.9	82.6	7.12	10.97	1.65	0.13	0.54	554	100	100	100	127	100	100	100
4	1. Rural	1. Male	2. Missed some days in a week	129	14.5					10	4. Monthly	1. None	1	17.38	1.74	5	15	89.1	28.7	59.8	9.73	4.91	2.1	0.15	0.49	466	100	100	100	171	100	100	100
1	2. Urban	2. Female	1. Regularly	95	17.4					2	1. None	1. None	0	17.49	2.24	6.7	20	92.9	29.9	89.1	7.06	8.32	0.91	0.29	0.91	825	100	100	100	123	100	100	100
2	1. Rural	2. Female	2. Missed some days in a week	159	17.7	13.51	8.61		1.55	4	1. None	1. None	1	8.1	2.8	10.3	30.6	109	36.5	65.1	1.9	4.8	1.1	0.2	0.1	397	100	100	100	132	100	100	100
2	2. Urban	1. Male	4. Missed for a month	112	11.8	0.45	-1.92	-3.33	-3.5	2	1. None	1. None	0	22.9	3.21	9.1	23.3	72.6	28.3	57.1	8.95	12.04	1.38	0.1	0.43	725	100	100	100	115	100	100	100
1	2. Urban	2. Female	1. Regularly	127	14.6	2.01	0.84	-0.81	-0.45	4	4. Monthly	1. None	0	25.54	2.3	7.5	22	98.3	32.6	70.6	14.8	7.64	2.16	0.04	0.9	1303	100	100	100	125	100	100	100
6	1. Rural	1. Male	2. Missed some days in a week	103	15.2					1	4. Monthly	1. None	1	27.12	1.23	4	13.2	107.3	32.5	94.6	8.05	15.08	1.04	0.33	2.32	1024	100	100	100	117	100	100	100
1	1. Rural	1. Male	1. Regularly	102	14.8						1. None	1. None	1	14.51	2.49	7.2	21	83.9	28.9	86.1	5.21	8.25	0.73	0.18	0.14	1102	100	100	100	144	100	100	100
1	1. Rural	2. Female	2. Missed some days in a week	112	13.9					4	1. None	1. None	1	14.2	3.44	10.3	31.9	92.7	29.9	71.6	7	5.4	1	0.2	0.7	327	100	100	100	88	100	100	100
6	1. Rural	1. Male	2. Missed some days in a week	108	18.2						1. None	1. None	1	12.46	2.14	6.9	17.1	79.9	32.2	59	4.79	6.07	0.9	0.23	0.47	294	100	100	100	121	100	100	100
1	2. Urban	1. Male	3. Missed for a week in a month	90	14.8					2	1. None	1. None	1	19.17	1.94	6.2	20.3	104.6	32	101.3	6.2	10.3	1.25	0.14	1.28	525	100	100	100	171	100	100	100
1	1. Rural	1. Male	4. Missed for a month	78	16					8	1. None	1. None	1	13.63	2.45	7.3	18.9	77.1	29.8	54	4.89	7.14	1.07	0.12	0.41	585	100	100	100	115	100	100	100
1	2. Urban	2. Female	1. Regularly	56	15.7					1	4. Monthly	4. Monthly	1	12.13	3.02	8	24.6	81.5	26.5	58.9	5.2	4.85	1.13	0.14	0.81	700	100	100	100	125	100	100	100
1	2. Urban	2. Female	2. Missed some days in a week	123	16.5	-1.88	-0.68	0.52	0.75		1. None	1. None	1	42.03	2.78	9.7	30.4	109.4	34.9	164.5	16.19	2.67	1.42	1.13	20.62	1396	100	100	100	114	100	100	100
1	1. Rural	1. Male	4. Missed for a month	102	14.8					1	4. Monthly	1. None	0	20.66	1.57	5.3	14	89.8	33.8	66.1	11.79	6.77	1.78	0.11	0.21	667	100	100	100	147	100	100	100
7	1. Rural	2. Female	2. Missed some days in a week	98	14.1						4. Monthly	1. None	1	8.54	2.39	6.6	22	90.8	27.6	45.2	4.05	2.66	0.17	0.06	1.06	605	100	100	100	100	100	100	100
1	2. Urban	2. Female	1. Regularly	99	22.1					7	4. Monthly	4. Monthly	1	15.43	2.9	9.3	27	95.2	32.1	65.8	6.11	7.34	1.39	0.12	0.47	520	100	100	100	117	100	100	100
1	2. Urban	2. Female	4. Missed for a month	89	22.3						1. None	1. None	1	26.59	1.84	6.3	18	98.4	34.2	0	3.64	20.43	1.77	0.1	0.65	643	100	100	100	167	100	100	100
6	1. Rural	1. Male	2. Missed some days in a week	93	22.3						4. Monthly	1. None	1	16.92	2.09	5.9	17	85.2	28.2	82.3	6.27	8.7	1.44	0.22	0.29	467	100	100	100	128	100	100	100
3	1. Rural	2. Female	2. Missed some days in a week	95	0.2						4. Monthly	1. None	1	15.64	1.69	5.1	17.4	103	30.2	113.8	5.64	8.69	0.78	0.21	0.32	1120	100	100	100	118	100	100	100
5	2. Urban	1. Male	2. Missed some days in a week	92	14.7					1	4. Monthly	1. None	1	22.11	1.55	4.9	16.4	105.8	31.6	115.5	4.44	13.62	3.37	0.54	0.14	322	100	100	100	224	100	100	100
2	1. Rural	2. Female	4. Missed for a month	102	15.9						4. Monthly	1. None	1	13.83	2.83	7.4	22.9	80.9	26.1	78.7	3.43	9.25	0.7	0.06	0.39	496	100	100	100	162	100	100	100
1	1. Rural	1. Male	2. Missed some days in a week	101	22.3					5	4. Monthly	1. None	1	19.29	2.34	6.1	20	86.3	26.1	94	6.48	9.75	1.51	0.12	1.43	1469	100	100	100	99.4	100	100	100
1	2. Urban	1. Male	4. Missed for a month	86	15						1. None	1. None	1	14.03	2.4	7.3	21.6	90	30.4	74.8	4.97	4.49	3.95	0.26	0.41	386	100	100	100	171	100	100	100
1	1. Rural	1. Male	2. Missed some days in a week	91	15					3	4. Monthly	1. None	1	15	2.16	7.5	22.8	106	34.7	32.9	72.7	5.8	7.2	1.3	0.3	0.4	489	100	100	168	100	100	100
1	1. Rural	2. Female	3. Missed for a week in a month	101	13.6					1	4. Monthly	1. None	0	11.19	2.46	7.3	18	74.4	29.7	56	4.03	5.82	0.9	0.14	0.3	630	100	100	100	156	100	100	100
1	1. Rural	2. Female	2. Missed some days in a week	100	13.3					4	4. Monthly	1. None	1	7.6	2.5	7.4	23.1	92.4	29.6	88.3	22.7	4.1	0.7	0.1	0.1	530	100	100	100	161	100	100	100
2	2. Urban	1. Male	2. Missed some days in a week	98	18.7						4. Monthly	1. None	1	17.11	1.73	6	16.6	96	34.7	89.7	7.5	6.93	1.64	0.19	0.85	803	100	100	100	133	100	100	100
1	2. Urban	2. Female	4. Missed for a month	102	14.6					3	1. None	1. None	1	14.47	2.61	7.4	19.2	73.6	28.4	44.9	3.66	7.69	1.13	0.14	1.85	392	100	100	100	149	100	100	100
1	2. Urban	1. Male	4. Missed for a month	103	18.7	0.71	1.97	2.31	2.23	2	1. None	1. None	1	75.81	3.47	10	29.4	84.7	28.8	85.5	43.46	4.4	2.03	1.56	24.36	593	100	100	100	150	100	100	100
1	2. Urban	2. Female	2. Missed some days in a week	90	16.7						1. None	1. None	1	14.27	2.25	8.7	23	106.2	38.7	58.2	6.83	6.02	1.1	0.1	0.22	388	100	100	100	97.9	100	100	100
1	2. Urban	2. Female	4. Missed for a month	101	16.9					1	1. None	1. None	1	18.5	2.8	7.1	20	73.2	25.4	21.8	10	5.3	1.6	0.3	1.4	795	100	100	100	176	100	100	100
7	1. Rural	2. Female	1. Regularly	95	15.1						4. Monthly	1. None	1	10.41	2.33	8.2	24	102.6	35.2	62.5	4.37	4.87	0.82	0.07	0.28	553	100	100	100	142	100	100	100
1	2. Urban	2. Female	2. Missed some days in a week	91	15.6					1	1. None	1. None	1	9.57	2.94	8.1	20	68.4	27.6	56.1	3.82	4.14	0.83	0.19	0.59	418	100	100	100	120	100	100	100
2	1. Rural	1. Male	2. Missed some days in a week	113	14.6	-2.2	-1.81	-0.72	-0.51	3	4. Monthly	1. None	1	11.47	2.53	7.6	22	87.7	30	55.7	3.49	6.64	0.65	0.15	0.54	762	100	100	100	164	100	100	100
4	1. Rural	2. Female	1. Regularly	96	16.1						1. None	1. None	1	18.35	1.98	5.9	20	103	29.8	67.4	11.01	4.67	1.61	0.19	0.87	580	100	100	100	123	100	100	100
6	1. Rural	2. Female	1. Regularly	92	15.2					3	4. Monthly	1. None	1	15.32	2.34	7.2	20	88.9	30.8	66.5	6.35	5.73	2.73	0.15	0.36	990	100	100	100	123	100	100	100
6	1. Rural	2. Female	1. Regularly	99	15.1					1	4. Monthly	1. None	1	13.36	1.86	6.8	19	105.9	36.6	77.5	5.61	5.78	1.54	0.18	0.25	772	100	100	100	170	100	100	100
6	1. Rural	1. Male	4. Missed for a month	103	15.9						4. Monthly	1. None	1	8.71	1.61	5.3	17	108.7	32.9	92.2	2.97	4.78	0.64	0.13	0.19	1258	100	100	100	117	100	100	100
1	2. Urban	1. Male	1. Regularly	103	17.6					3	1. None	1. None	1	13.88	2.43	7.7	21	88.5	31.7	86.5	3.76	8.59	1.12	0.07	0.34	912	100	100	100	129	100	100	100
1	1. Rural	2. Female	1. Regularly	102	18.1						1. None	1. None	1	22.07	2.48	7.3	22	90.3	29.4	61.1	7.22	13.23	2.08	0.21	0.33	768	100	100	100	124	100	100	100
1	1. Rural	1. Male	2. Missed some days in a week	95	16.4					3	4. Monthly	1. None	1	13	2.43	7	22.2	91.4	28.8	75.7	7.7	2.2	1.7	0.2	1.2	1006	100	100	100	154	100	100	100
2	1. Rural	2. Female	2. Missed some days in a week	89	12.6					2	1. None	1. None	1	24.86	2.8	8.1	25.1	89.6	28.9	79.6	12.37	10.15	1.54	0.11	0.69	595	100	100	100	140	100	100	100
2	2. Urban	2. Female	1. Regularly	93	15.7					5	4. Monthly	1. None	1	12.76	2.11	7.3	18	85.3	34.6	76.7	3.47	7.91	0.97	0.21	0.2	618	100	100	100	155	100	100	100
2	2. Urban	2. Female	4. Missed for a month	121	13.9					1	1. None	1. None	0	18.52	2.5	5.2	18.2	85.4	26.9	75.5	5.21	6.77	1.17	0.13	6.24	543	100	100	100	124	100	100	100
5	1. Rural	2. Female	1. Regularly	108	15.3					2	4. Monthly	1. None	0	22.22	1.54	4.9	16.2	105.2	31.8	108.4	4.48	13.51	3.49	0.59	0.15	469	100	100	100	155	100	100	100
4	1. Rural	2. Female	1. Regularly	93	13.8					2	4. Monthly	1. None	1	12.33	2.29	8.7	24	108.3	38	81.3	5.73	5.23	0.92	0.12	0.33	820	100	100	100	92	100	100	100
1	2. Urban	1. Male	2. Missed some days in a week	101	14.5						1. None	1. None	1	12.46	2.51	7.2	8.5	73.7	28.7	65.1	3.99	6.69	0.92	0.12	0.74	526	100	100	100	190	100	100	100
1	2. Urban	2. Female	1. Regularly	100	13.5					5	4. Monthly	1. None	0	11.75	2.01	7.3	20	102.5	36.3	54.7	9.32	1.59	0.61	0.06	0.17	655	100	100	100	123	100	100	100
4	2. Urban	2. Female	1. Regularly	102	15						4. Monthly	1. None	0	10.69	2.43	7.5	21	88.1	30.9	61.2	5.28	4	1.01	0.09	0.31	560	100	100	100	136	100	100	100
5	1. Rural	2. Female	4. Missed for a month	102	14.7					5	1. None	1. None	1	12.74	3.15	9	27.1	86	28.6	77.9	4.48	4.79	1.73	0.1	1.64	680	100	100	100	116	100	100	100
5	1. Rural	2. Female	1. Regularly	103	17.9						4. Monthly	1. None	0	13.6	2.12	7	20	96.2	33	76.7	6.38	5.3	1.77	0.12	0.03	961	100	100	100	126	100	100	100
1	2. Urban	2. Female	1. Regularly	80	17.3	-2.35	-0.61	1.27	1.24		4. Monthly	1. None	1	18.7	2.44	7.8	25	103	32	93.5	8.2	4.2	3.2	0.5	2.7	574	100	100	100	159	100	100	100
5	1. Rural	2. Female	2. Missed some days in a week	80	18.3					1	4. Monthly	1. None	1	39.53	1.34	5.1	16	122.4	38.1	91.9	9.83	25.36	2.16	1.48	0.7	646	100	100	100	135	100	100	100
5	1. Rural	2. Female	3. Missed for a week in a month	63	12.7						4. Monthly	1. None	1	11.39	2.19	7.1	22	103.7	32.4	76.1	2.94	7.09	0.85	0.07	0.44	603	100	100	100	100	100	100	100
3	2. Urban	1. Male	4. Missed for a month	77	17					2	1. None	1. None	1	8.9	2.22	7.1	20.9	94.9	32	77.5	3.9	3.2	1.2	0.2	0.4	637	100	100	100	140	100	100	100
1	1. Rural	2. Female	2. Missed some days in a week	56	19.3	-0.65	1.32	2.48	2.47		1. None	1. None	1	14.89	2.73	7.8	24	87.9	28.6	69.6	6.68	6.55	1.31	0.1	0.25	618	100	100	100	109	100	100	100
1	2. Urban	2. Female	2. Missed some days in a week	98	21.6					3	1. None	1. None	0	8.05	3.03	9.1	23.9	78.9	30	48.6	2.87	3.51	1.08	0.14	0.45	500	100	100	100	115	100	100	100
1	1. Rural	1. Male	4. Missed for a month	103	13.5	-1.02	-1.67	-1.64	-1.58	2	4. Monthly	1. None	1	16.67	3.18	7.9	23	74.5	24.8	82.4	5.34	8.31	1.53	0.23	1.26	832	100	100	100	167	100	100	100
4	1. Rural	1. Male	1. Regularly	96	17.3					1	4. Monthly	1. None	1	12.83	1.87	7.1	21	110.2	38	65.3	4.45	7.23	0.74	0.14	0.27	546	100	100	100	134	100	100	100
1	1. Rural	2. Female	2. Missed some days in a week	89	19.6					5	1. None	1. None	1	10.77	2.43	7.5	19	78.2	30.9	57.7	2.79	6.81	0.91	0.15	0.11	453	100	100	100	110	100	100	100
6	1. Rural	2. Female	1. Regularly	100	16.4					1	4. Monthly	1. None	1	11.26	2.42	7.8	19	80.6	32.2	49.5	1.86	8.22	0.65	0.1	0.43	358	100	100	100	141	100	100	100
3	1. Rural	1. Male	2. Missed some days in a week	97	18.1					6	1. None	1. None	1	16.07	2.53	7.6	23	92.5	30	85.6	3.45	10.78	0.9	0.34	0.6	790	100	100	100	119	100	100	100
6	1. Rural	2. Female	1. Regularly	102	18.8					10	4. Monthly	1. None	1	20.17	2.23	6.6	21	96	29	70.8	7.63	9.47	1.28	0.12	1.67	627	100	100	100	137	100	100	100
6	1. Rural	1. Male	4. Missed for a month	106	20.8					2	4. Monthly	1. None	1	11.74	2.46	7.1	18.9	76.8	28.9	55.6	4.42	5.55	0.81	0.13	0.83	570	100	100	100	103	100	100	100
1	1. Rural	1. Male	1. Regularly	99	16.1					1	4. Monthly	1. None	1	18.97	1.99	7.1	19	97	35.7	70.7	7.43	8.68	1.9	0.16	0.8	815	100	100	100	106	100	100	100
5	1. Rural	2. Female	2. Missed some days in a week	102	19.8					1	4. Monthly	1. None	1	20.71	2.16	6.6	16.9	78.2	30.6	86.6	8.04	8.08	2.6	0.28	1.71	185	100	100	100	120	100	100	100
2	2. Urban	1. Male	4. Missed for a month	85	16.2						1. None	1. None	1	11.19	2.46	7.3	18	74.4	29.7	56	4.03	5.82	0.9	0.14	0.3	630	100	100	100	100	100	100	100
2	2. Urban	2. Female	2. Missed some days in a week	85	19.4					1	4. Monthly	1. None	1	10.63	2.29	7.4	20.4	89.1	32.3	76.2	2.92	6.36	1.02	0.06	0.27	606	100	100	100	167	100	100	100
1	1. Rural	1. Male	2. Missed some days in a week	84	17.3					2	1. None	1. None	1	12.28	2.01	7.3	18.7	93	36.3	60	7.57	2.79	1.25	0.08	0.59	387	100	100	100	93	100	100	100
4	1. Rural	1. Male	4. Missed for a month	80	18.2						4. Monthly	1. None	1	13.27	2.18	6.6	23.2	82.9	23.6	97.8	2.76	8.02	0.73	0.09	0.67	627	100	100	100	119	100	100	100
5	2. Urban	2. Female	1. Regularly	103	21.8					3	4. Monthly	1. None	1	27.41	1.64	5.8	18	107.3	35.4	81.9	4.8	14.35	3.12	0.26	4.88	538	100	100	100	147	100	100	100
2	1. Rural	1. Male	2. Missed some days in a week	102	14.4	0.75	0.02	-0.71	-0.71		4. Monthly	1. None	1	9.87	2.9	8.5	24	84.1	29.3	56.2	2.57	5.29	1.31	0.11	0.59	514	100	100	100	141	100	100	100
2	1. Rural	2. Female	4. Missed for a month	103	18.6					2	1. None	1. None	1	12.61	3.64	9.1	27.9	76.6	25	71.5	4.93	6.51	0.87	0.12	0.18	800	100	100	100	81	100	100	100
5	1. Rural	1. Male	4. Missed for a month	102	20.7	0.66	2.62	3.15	3.21	1	4. Monthly	1. None	0	12.11	2.78	8.8	24.9	89.6	31.7	65.4	5.3	4.58	0.67	0.11	1.45	831	100	100	100	92	100	100	100
1	2. Urban	1. Male	4. Missed for a month	107	18.5					2	1. None	1. None	1	15.37	2.9	7	20.2	69.7	24.1	68.4	3.84	9.9	1.26	0.06	0.31	469	100	100	100	98	100	100	100
9	1. Rural	1. Male	2. Missed some days in a week	96	17.5					3	1. None	1. None	1	8.53	3.66	7.9	21.7	59.3	21.6	49.5	1.85	5.5	0.77	0.12	0.24	145	100	100	100	111	100	100	100
4	1. Rural	1. Male	4. Missed for a month	89	17.1					2	4. Monthly	1. None	1	10.4	2.32	6.9	21.6	93.1	29.7	109	7.2	2.2	0.9	0.1	0.1	574	100	100	100	95	100	100	100
2	2. Urban	2. Female	3. Missed for a week in a month	102	19.5					5	1. None	1. None	1	11.71	2.64	7.9	20.2	76.5	29.9	91.7	5	4.88	1.28	0.1	0.25	192	100	100	100	95	100	100	100
1	1. Rural	1. Male	4. Missed for a month	101	20.3					2	1. None	1. None	1	13.04	2.82	6.7	19	69.5	23.8	49	8.82	2.42	1.28	0.13	0.39	452	100	100	100	110	100	100	100
1	2. Urban	1. Male	1. Regularly	93	20.3						4. Monthly	1. None	1	13.21	2.3	7	18.6	80.9	30.4	67.3	6.29	4.64	1.02	0.61	0.65	677	100	100	100	155	100	100	100
5	1. Rural	2. Female	4. Missed for a month	96	18.1						1. None	1. None	1	26.5	2.69	7.6	19.2	71.4	28.3	55.2	18.73	4.07	2.52	0.27	0.92	772	100	100	100	143	100	100	100
5	2. Urban	2. Female	4. Missed for a month	105	14.6					2	4. Monthly	1. None	1	15.76	2.8	7.4	22	81.8	26.4	60.9	6.49	7.92	1.27	0.04	0.04	392	100	100	100	136	100	100	100
1	1. Rural	1. Male	4. Missed for a month	98	16.8					3	1. None	1. None	1	78.53	3.31	8.8	26.2	79.2	26.6	50.2	50.23	3.18	0.91	0.79	23.42	439	100	100	100	114	100	100	100
2	2. Urban	1. Male	2. Missed some days in a week	102	22.3	10.43	10.97		4.41		4. Monthly	1. None	1	6.5	2.7	10.3	27	103.3	38.1	53.3	2.28	3.02	0.84	0.07	0.29	401	100	100	100	114	100	100	100
2	2. Urban	2. Female	2. Missed some days in a week	104	0.2					1	4. Monthly	1. None	1	9.93	2.62	7.8	22.3	85.1	29.8	62	4.34	4.56	0.76	0.06	0.21	753	100	100	100	146	100	100	100
4	1. Rural	1. Male	4. Missed for a month	78	13.6					2	4. Monthly	1. None	0	11.63	2.48	8.4	20	82.3	33.9	53.6	4.64	5.31	0.74	0.17	0.77	889	100	100	100	117	100	100	100
5	1. Rural	2. Female	2. Missed some days in a week	102	15.4						4. Monthly	1. None	1	26.95	2.67	8.4	24	92.5	31.5	83.3	8.81	15.18	1.6	0.41	0.95	707	100	100	100	138	100	100	100
5	2. Urban	2. Female	2. Missed some days in a week	95	13.4						4. Monthly	1. None	1	24.23	2.89	8.3	21	72.7	28.7	42.9	6.05	13.24	2.61	0.11	2.22	598	100	100	100	165	100	100	100
13	1. Rural	1. Male	3. Missed for a week in a month	75	17.4					3	4. Monthly	1. None	0	13.65	2.27	6.7	18.4	81.1	29.5	63.9	5.83	6.5	0.88	0.1	0.34	693	100	100	100	148	100	100	100
4	1. Rural	1. Male	4. Missed for a month	106	13.6						1. None	1. None	1	5.35	4.95	12.2	31.1	62.8	24.6	33.9	1.94	2.52	0.43	0.04	0.42	286	100	100	100	92	100	100	100
3	1. Rural	1. Male	2. Missed some days in a week	105	14.1					1	1. None	1. None	1	10.35	3.75	9	26.7	75.3	24	4.93	6.51	6.51	0.87	0.18	0.12	500	100	100	100	147	100	100	100
9	1. Rural	2. Female	2. Missed some days in a week	105	14.2					1	4. Monthly	1. None	1	15.33	3.1	9.5	23	75.8	30.6	44.4	5.91	6.49	1.71	0.1	1.12	552	100	100	100	145	100	100	100
1	1. Rural	2. Female	1. Regularly	98	30.5					4	1. None	1. None	1	7.84	3.31	8	24	73.1	24.2	47.4	2	4.36	0.79	0.1	0.59	728	100	100	100	111	100	100	100
1	2. Urban	1. Male	1. Regularly	105	19					1	4. Monthly	1. None	1	13.66	2.3	6.6	19	84.3	28.7	57.2	7.4	4.21	1.85	0.09	0.11	521	100	100	100	152	100	100	100
2	2. Urban	1. Male	4. Missed for a month	103	15.9	-0.44	-0.01	0.42	0.42	1	4. Monthly	1. None	0	5.78	3.44	9.3	27.8	80.8	27	50.6	1.68	3.32	0.59	0.03	0.16	387	100	100	100	135	100	100	100
2	1. Rural	2. Female	2. Missed some days in a week	89	14					5	4. Monthly	1. None	1	15.29	2.09	7.3	17	84.2	34.9	57.3	4.91	9.02	0.84	0.23	0.29	747	100	100	100	160	100	100	100
6	1. Rural	2. Female	3. Missed for a week in a month	80	17					4	4. Monthly	1. None	1	10.04	2.46	7.5	20.5	87.3	30.5	68.8	3.02	5.02	0.63	0.3	0.27	514	100	100	100	154	100	100	100
14	1. Rural	1. Male	1. Regularly	72	13.6					4	4. Monthly	4. Monthly	1	7.9	3.3	10	32	97	30.3	49.1	3.11	3.49	1.06	0.04	0.02	541	100	100	100	69.9	100	100	100
2	2. Urban	1. Male	2. Missed some days in a week	97	16.8					1	4. Monthly	1. None	1	11.81	2.59	8.1	24.9	96.1	31.3	76.4	4.37	4.17	1.17	0.15	1.95	850	100	100	100	123	100	100	100
6	1. Rural	1. Male	1. Regularly	105	15.5						4. Monthly	1. None	0	23.88	2.39	6	18	77.4	25.1	69.4	9.58	11.17	1.76	0.14	1.23	566	100	100	100	140	100	100	100
1	1. Rural	1. Male	1. Regularly	90	15.7	-1.72	-0.88	0.27	0.35		4. Monthly	1. None	1	15.02	2.33	7.7	19	81.5	33	53.6	5.8	6.16	1.77	0.22	1.07	569	100	100	100	129	100	100	100
1	1. Rural	1. Male	2. Missed some days in a week	88	20.3						1. None	1. None	1	16.15	2.09	6.2	18	89.5	29.7	64	5.07	7.55	2.65	0.15	0.73	492	100	100	100	123	100	100	100
5	2. Urban	1. Male	2. Missed some days in a week	95	16.6					2	1. None	1. None	0	10.2	3.12	8	23.9	76.6	25.6	52.3	5.33	4.75	0.87	0.15	1.1	508	100	100	100	200	100	100	100
1	1. Rural	1. Male	4. Missed for a month	108	14.8					2	4. Monthly	1. None	1	11.78	2.66	6	19	73.3	22.6	69.9	3.35	7.41	0.91	0.07	0.04	678	100	100	100	134	100	100	100
4	1. Rural	2. Female	4. Missed for a month	89	14.7					5	1. None	1. None	1	17.09	2.8	7.5	19.7	70.4	26.8	62.9	5.07	7.5	0.95	0.17	3.9	626	100	100	100	160	100	100	100
6	1. Rural	2. Female	4. Missed for a month	103	15.5					2	4. Monthly	1. None	0	13.55	3	7.3	24.6	82	24.3	76.4	5.43	5.86	1.53	0.26	0.47	639	100	100	100	150	100	100	100
10	1. Rural	2. Female	2. Missed some days in a week	75	20.8					5	1. None	1. None	1	20.08	2.28	8.3	26.2	114.9	36.4	74.8	9.27	7.09	3.22	0.1	0.4	197	100	100	100	89	100	100	100
7	1. Rural	1. Male	4. Missed for a month	86	19.4						4. Monthly	1. None	0	23.3	2.05	5.6	18.8	91.7	27.3	81.4	14.2	7.6	1.1	0.3	0.2	743	100	100	100	153	100	100	100
2	1. Rural	2. Female	2. Missed some days in a week	90	20.3	7.38	6.01		2.79	2	1. None	1. None	1	5.98	3.82	11.5	30.1	78.8	30.1	38.5	2.21	2.61	0.55	0.07	0.54	500	100	100	100	170	100	100	100
7	1. Rural	1. Male	4. Missed for a month	103	14.1					4	4. Monthly	1. None	1	10.05	3.58	8	22.9	64	22.3	50	2.58	3.35	1.65	0.21	0.26	500	100	100	100	124	100	100	100
2	1. Rural	1. Male	4. Missed for a month	102	16.8					3	1. None	1. None	0	9.12	3.37	7.4	19.7	58.5	22	52	3.64	3.93	1.91	0.22	0.22	503	100	100	100	150	100	100	100
3	1. Rural	1. Male	1. Regularly	103	14.1					5	4. Monthly	1. None	1	17.56	2.01	5.6	17	85.1	27.9	55.7	6.6	9.04	1.54	0.24	0.14	364	100	100	100	150	100	100	100
5	1. Rural	2. Female	1. Regularly	97	17					5	4. Monthly	1. None	1	16.4	3	9	23.9	82.4	19.7	52.3	6.44	4.75	0.67	0.15	1.1	700	100	100	100	161	100	100	100
2	1. Rural	2. Female	2. Missed some days in a week	98	21						1. None	1. None	0	9.27	4.06	9.2	24.6	60.6	22.7	35.9	4.25	3.98	0.61	0.2	0.23	425	100	100	100	86	100	100	100
5	2. Urban	1. Male	2. Missed some days in a week	95	17.4					3	4. Monthly	1. None	0	17.29	2.6	6.8	20	78.5	26.2	60.1	5.39	8.48	1.68	0.14	1.6	794	100	100	100	109	100	100	100
8	1. Rural	2. Female	1. Regularly	95	17.9					1	4. Monthly	1. None	0	27.16	1.74	6	18	103.4	34.5	80.2	9.72	14.59	2.15	0.53	0.17	909	100	100	100	126	100	100	100
2	2. Urban	2. Female	2. Missed some days in a week	76	17.6						4. Monthly	1. None	0	7.75	2.16	8.1	21.5	99.5	37.5	74.2	3.08	3.3	1.13	0.14	0.1	576	100	100	100	133	100	100	100
1	1. Rural	1. Male	4. Missed for a month	108	14.8	3.69	1.52	-0.37	-0.86	3	1. None	1. None	0	6.18	3.75	8	21.5	57.3	21.3	38.6	3.07	2.03	0.59	0.03	0.46	331	100	100	100	121	100	100	100
8	2. Urban	2. Female	4. Missed for a month	89	14.7						4. Monthly	1. None	1	16.9	2.24	6.5	19	87.1	29	19.3	4.9	9.4	1.7	0.4	0.5	672	100	100	100	134	100	100	100
7	1. Rural	2. Female	3. Missed for a week in a month	89	0.2					5	4. Monthly	1. None	0	11.54	2.15	7.4	19.9	92.6	34.4	80.8	3.52	6.45	1.28	0.08	0.21	886	100	100	100	137	100	100	100
8	2. Urban	2. Female	4. Missed for a month	100	16.9					2	4. Monthly	1. None	0	19.57	2.97	7.9	22.3	75.1	26.6	62.3	8.06	8.11	2.01	0.14	1.25	509	100	100	100	133	100	100	100
1	2. Urban	2. Female	1. Regularly	88	15.5	-2.03	-1.17	0.09	0.18	3	1. None	1. None	1	24.2	2.8	7.9	23	82.1	28.2	75	8.48	8.48	1.32	0.19	3.24	542	100	100	100	115	100	100	100
2	2. Urban	1. Male	2. Missed some days in a week	94	16.3						4. Monthly	1. None	0	10.53	3.24	7.1	22	70.4	21.9	46.1	4.87	4.2	1.11	0.05	0.3	643	100	100	100	146	100	100	100
1	1. Rural	1. Male	1. Regularly	102	14.8					1	1. None	1. None	0	12.78	2.63	8.2	23	90.5	31.2	64.1	5.19	5.4	1.38	0.18	0.63	514	100	100	100	130	100	100	100
6	1. Rural	2. Female	4. Missed for a month	96	17.8					1	4. Monthly	1. None	0	32.26	2.67	8.1	25	93.6	30.3	75.4	12.1	4.67	3.29	2.03	10.17	299	100	100	100	78	100	100	100
1	1. Rural	1. Male	4. Missed for a month	87	15.1	-1.39	-1.02	-0.26	-0.18	3	1. None	1. None	1	11.19	4.42	10.4	31.2	70.6	20.5	49.2	5.72	4.56	1.38	0.03	0.2	451	100	100	100	106	100	100	100
2	1. Rural	2. Female	1. Regularly	90	13.6						4. Monthly	1. None	1	10.08	1.75	5.6	14	83.4	32	63.3	3.01	5.85	0.77	0.14	0.31	617	100	100	100	141	100	100	100
8	1. Rural	2. Female	4. Missed for a month	86	19.1					4	4. Monthly	1. None	1	16.65	2.12	7.3	21.6	101.9	34.4	72.1	8.46	6.09	1.57	0.13	0.4	384	100	100	100	152	100	100	100
4	1. Rural	2. Female	4. Missed for a month	96	13.7						4. Monthly	1. None	1	26.92	2.56	7	21	85.2	27.3	72.6	17.4	6.52	2.51	0.15	0.34	561	100	100	100	146	100	100	100
6	1. Rural	2. Female	2. Missed some days in a week	83	15.7					2	4. Monthly	1. None	0	14.65	2.15	7.2	20.2	94	33.5	74.2	6.19	6.55	1.39	0.14	0.38	755	100	100	100	111	100	100	100
3	1. Rural	2. Female	2. Missed some days in a week	80	19.1						4. Monthly	1. None	1	9.88	2	6.1	16	81.5	30.5	64.7	4.11	3.76	0.6	0.25	1.16	647	100	100	100	145	100	100	100
7	2. Urban	2. Female	1. Regularly	100	17.3					5	1. None	1. None	1	12.69	2.63	8.5	24	94.7	32.3	61.1	5.51	5.6	1.02	0.14	0.42	511	100	100	100	104	100	100	100
6	2. Urban	2. Female	1. Regularly	85	13.6					1	4. Monthly	1. None	1	17.57	1.58	5.5	14	85.4	34.8	72.8	4.79	10.59	1.77	0.33	0.09	1168	100	100	100	159	100	100	100
1	1. Rural	2. Female	2. Missed some days in a week	110	16						4. Monthly	1. None	1	10.59	3.14	8.5	21.7	69.1	27.1	64.8	3.49	5.39	1.01	0.25	0.45	184	100	100	100	120	100	100	100
3	1. Rural	2. Female	4. Missed for a month	112	13.2						4. Monthly	1. None	1	10.32	3.51	9.7	29	82.9	27.6	53.9	4.62	3.95	1.03	0.09	0.63	591	100	100	100	124	100	100	100
3	1. Rural	2. Female	1. Regularly	105	15	-0.3	-0.27	-0.21	-0.18		4. Monthly	1. None	1	14.2	2.65	8.1	25	93.2	30.6	60.8	4.98	7.31	0.84	0.12	0.95	982	100	100	100	163	100	100	100
7	2. Urban	1. Male	4. Missed for a month	102	14.2						4. Monthly	1. None	0	11.12	3.46	8.7	24.6	71.1	25.1	50	4.27	4.56	1.54	0.23	0.52	576	100	100	100	121	100	100	100
1	1. Rural	1. Male	2. Missed some days in a week	90	14.1					3	4. Monthly	1. None	0	12.93	1.72	5.5	14	83.7	32	72.5	4.69	6.43	1.3	0.09	0.42	1028	100	100	100	108	100	100	100
4	1. Rural	1. Male	1. Regularly	84	14.5						4. Monthly	1. None	1	13.23	2.08	7.1	22	105.8	34.1	73.5	4.26	7.4	1.14	0.07	0.36	477	100	100	100	146	100	100	100
2	1. Rural	1. Male	1. Regularly	102	16	-2.27	-1.1	0.49	0.6	3	4. Monthly	1. None	1	17.39	3.27	10.1	31	97.1	30.9	76.3	6.65	9.25	0.93	0.1	0.46	514	100	100	100	135	100	100	100
1	1. Rural	2. Female	4. Missed for a month	105	14.3					3	4. Monthly	1. None	0	7.22	3.54	8	22.8	64.4	22.6	52.7	2.66	3.65	0.86	0.04	0.01	438	100	100	100	127	100	100	100
3	1. Rural	1. Male	1. Regularly	108	14.1					4	4. Monthly	1. None	0	11.46	2.58	8.3	25	97.7	32.2	75.7	4.36	5.43	1.25	0.07	0.35	660	100	100	100	118	100	100	100
3	2. Urban	2. Female	2. Missed some days in a week	96	0.2						4. Monthly	1. None	0	11.54	2.73	8.3	25	91.6	30.4	60.7	3.59	6.42	0.61	0.07	0.85	559	100	100	100	94	100	100	100
8	2. Urban	2. Female	4. Missed for a month	93	16.8						1. None	1. None	1	4.9	4.91	12.3	38.2	77.8	25.1	37.3	2.5	1.8	0.2	0.1	0.4	212	100	100	100	94	100	100	100
6	1. Rural	1. Male	4. Missed for a month	89	17.3					4	4. Monthly	1. None	1	27.15	1.86	6.4	16	89.8	34.4	72	9.02	13.09	4.12	0.26	0.66	717	100	100	100	114	100	100	100
5	1. Rural	1. Male	2. Missed some days in a week	86	16.1					2	1. None	1. None	1	9.65	2.97	8.3	24	81.8	27.9	69.2	4.03	4.3	0.84	0.1	0.38	471	100	100	100	131	100	100	100
12	1. Rural	2. Female	4. Missed for a month	86	17.2					5	1. None	1. None	0	8.46	2.86	8.1	20.2	70.6	28.3	49.5	3.7	3.28	0.92	0.08	0.48	451	100	100	100	147	100	100	100
1	1. Rural	1. Male	4. Missed for a month	100	15.1					3	4. Monthly	1. None	1	19.72	2.94	7.6	25	85	25	85.5	9.99	7.14	1.73	0.09	0.77	528	100	100	100	95.6	100	100	100
5	2. Urban	1. Male	4. Missed for a month	88	17					4	1. None	1. None	0	17.09	2.8	7.5	19.7	70.4	26.8	62.9	5.07	7.5	0.95	0.17	3.9	626	100	100	100	118	100	100	100
1	1. Rural	1. Male	1. Regularly	85	14.9					3	4. Monthly	1. None	1	8.65	2.08	7.2	20	97.6	34.6	74.6	4.82	2.92	0.64	0.11	0.16	547	100	100	100	120	100	100	100
2	2. Urban	1. Male	2. Missed some days in a week	98	18.3						1. None	1. None	0	23.06	2.6	10.1	29.4	113.1	38.8	162.3	16.85	3.12	1.04	0.76	1.29	723	100	100	100	92	100	100	100
5	1. Rural	2. Female	3. Missed for a week in a month	104	12.5					2	4. Monthly	1. None	0	9.55	3.55	9.1	27	77.7	25.6	57.3	3.6	5.18	0.64	0.08	0.05	460	100	100	100	140	100	100	100
5	2. Urban	2. Female	1. Regularly	108	14.4						4. Monthly	1. None	0	13.04	3.47	8.6	25	74.4	33.3	61.2	4.76	5.74	1.44	0.08	1.02	595	100	100	100	119	100	100	100
1	1. Rural	2. Female	1. Regularly	91	17.1	15.82	10.23		1.16	2	4. Monthly	1. None	0	14.85	2.75	8.9	26.8	97.5	32.4	72.5	4	7.48	1.54	0.14	1.69	673	100	100	100	140	100	100	100
1	1. Rural	2. Female	2. Missed some days in a week	90	14.6	-1.35	-1.12	-0.44	-0.46		4. Monthly	1. None	1	6.79	3.51	10.2	30	86.3	29.1	58	2.67	3.07	0.34	0.07	0.64	404	100	100	100	119	100	100	100
6	2. Urban	1. Male	3. Missed for a week in a month	92	15.3					2	4. Monthly	1. None	0	20.73	2.87	8.6	24	84.7	30	58.6	12.85	40.69	2.75	0.21	0.23	972	100	100	100	119	100	100	100
8	2. Urban	2. Female	2. Missed some days in a week	85	14.1					5	4. Monthly	1. None	1	6.72	2.69	7.7	19	72.5	28.6	51.1	1.1	4.43	1.04	0.1	0.04	863	100	100	100	101	100	100	100
4	1. Rural	2. Female	2. Missed some days in a week	105	15.5					2	4. Monthly	1. None	0	6.55	4.08	9.9	29	71.3	24.3	44.1	3.79	1.9	0.72	0.02	0.12	323	100	100	100	115	100	100	100
1	1. Rural	1. Male	1. Regularly	113	13.6					1	1. None	1. None	0	7.94	3.43	8.7	22.9	66.8	25.4	51.4	3.1	3.92	0.76	0.05	0.08	367	100	100	100	105	100	100	100
1	1. Rural	1. Male	2. Missed some days in a week	107	15.1					2	4. Monthly	1. None	1	17.2	2.95	8	26	88.1	27.1	61.3	9.9	3.8	1.3	0.3	2	952	100	100	100	149	100	100	100
3	2. Urban	2. Female	1. Regularly	85	17.9						4. Monthly	1. None	0	12.09	2.26	7.6	22.4	99.1	33.6	75	4.25	6.35	0.98	0.17	0.34	1187	100	100	100	145	100	100	100
2	1. Rural	1. Male	1. Regularly	95	15.5	-1.72	-0.99	0.12	0.21	4	4. Monthly	1. None	1	7.04	2.63	6.6	18.1	68.8	25.1	44.7	3.67	2.73	0.46	0.13	0.07	372	100	100	100	134	100	100	100
3	1. Rural	1. Male	2. Missed some days in a week	101	16.3					2	4. Monthly	1. None	1	33.25	2.57	6.8	17	66.1	26.1	53.6	26.31	3.13	3.72	0.07	0.02	520	100	100	100	147	100	100	100
5	1. Rural	2. Female	1. Regularly	100	13.9					2	4. Monthly	1. None	1	9.42	3.43	7.9	23	67.3	23	32.7	2.91	5.05	1.17	0.09	0.2	498	100	100	100	90	100	100	100
2	1. Rural	1. Male	1. Regularly	88	18.7						1. None	1. None	1	11.48	2.39	7.8	22	90	32.6	76.3	5.04	3.17	2.17	0.2	0.9	878	100	100	100	113	100	100	100
4	2. Urban	2. Female	1. Regularly	90	16.4					3	4. Monthly	1. None	1	17.37	1.73	6.1	18	102.9	35.3	69.7	6.49	8.51	1.75	0.18	0.44	628	100	100	100	167	100	100	100
10	1. Rural	2. Female	1. Regularly	102	18.8						1. None	1. None	1	12.17	2.95	8	23	78.3	27.1	54	4.6	4.91	1.12	0.11	1.43	512	100	100	100	135	100	100	100
1	1. Rural	2. Female	4. Missed for a month	105	18					5	4. Monthly	1. None	1	6.56	4.2	9	27	65	21.4	65.7	3.1	2.6	0.45	0.04	0.37	297	100	100	100	151	100	100	100
8	2. Urban	2. Female	4. Missed for a month	85	14.6						1. None	1. None	1	3.9	4.47	3	39.3	87.9	29.1	46.1	1.9	1.4	0.3	0	0.3	234	100	100	100	82	100	100	100
1	1. Rural	1. Male	1. Regularly	97	22.9					1	4. Monthly	1. None	1	40.87	2.34	7.2	22	94	30.8	50	15.63	2.02	1.76	0.31	21.15	840	100	100	100	134	100	100	100
3	1. Rural	2. Female	1. Regularly	104	18.1					4	4. Monthly	1. None	0	8.8	2.78	7.7	24.4	87.8	27.6	70.2	7.1	3.6	0.9	0.1	0.2	432	100	100	100	149	100	100	100
2	1. Rural	2. Female	2. Missed some days in a week	89	14.1					1	1. None	1. None	0	9.48	2.6	7.7	22	85	29.6	65.9	4.03	4.3	0.93	0.14	0.08	712	100	100	100	119	100	100	100
6	1. Rural	2. Female	4. Missed for a month	103	21.7					1	4. Monthly	1. None	1	25.26	2.62	9	26	98.1	34.4	54.9	21.67	2.53	0.99	0.06	0.01	528	100	100	100	151	100	100	100
9	1. Rural	2. Female	1. Regularly	95	15.3						4. Monthly	1. None	1	13.3	2.68	6.9	21	81.3	25.7	79.9	5.21	6.51	1.03	0.21	0.34	924	100	100	100	140	100	100	100
12	1. Rural	2. Female	1. Regularly	98	14.8					1	1. None	1. None	0	11.19	3.62	8.4	27.5	76	23.2	45.4	5.05	4.63	0.89	0.03	0.59	424	100	100	100	87	100	100	100
5	2. Urban	1. Male	4. Missed for a month	110	12.9					1	4. Monthly	1. None	0	12.06	2.93	8.6	26	86.4	29.4	67.3	7.29	2.8	1.21	0.08	0.68	705	100	100	100	123	100	100	100
1	1. Rural	2. Female	1. Regularly	113	15.7						1. None	1. None	1	14.72	2.61	7.7	22	87	29.5	70.9	5.55	6.59	1.5	0.21	0.87	616	100	100	100	187	100	100	100
8	1. Rural	2. Female	4. Missed for a month	103	20.2					3	4. Monthly	1. None	1	6.93	5.2	12.2	32.1	61.7	23.5	28.6	4.55	1.58	0.73	0.02	0.05	322	100	100	100	116	100	100	100
1	1. Rural	1. Male	2. Missed some days in a week	97	20.2					2	4. Monthly	1. None	1	13.14	2.58	7	19	75.2	27.1	65	5.54	5.57	1.63	0.18	0.22	559	100	100	100	124	100	100	100
3	2. Urban	1. Male	1. Regularly	87	14.5					4	4. Monthly	1. None	1	17.64	2.39	7.6	21	91.6	31.8	81.5	6.44	8.51	1.76	0.13	0.8	777	100	100	100	121	100	100	100
7	2. Urban	1. Male	2. Missed some days in a week	89	20.5					1	4. Monthly	1. None	1	12.97	2.16	7.5	18	87	34.7	58.1	3.94	7.1	1.35	0.21	0.37	454	100	100	100	121	100	100	100
10	1. Rural	2. Female	2. Missed some days in a week	84	13.5					2	4. Monthly	1. None	1	9.45	2.82	8.6	24	87.2	30.5	54	2.82	4.19	0.63	0.09	1.68	564	100	100	100	114	100	100	100
1	1. Rural	2. Female	1. Regularly	86	16.9					6	4. Monthly	1. None	1	9.96	2.32	7.4	22	95.3	31.9	64.1	5.66	3.46	0.59	0.05	0.2	267	100	100	100	122	100	100	100
1	2. Urban	1. Male	1. Regularly	110	15.9						4. Monthly	1. None	1	15	3	9	20.3	60.7	21.4	64.4	4.01	3.9	2.1	0.15	0.21	402	100	100	100	131	100	100	100
1	1. Rural	2. Female	4. Missed for a month	84	16.8					1	4. Monthly	1. None	1	15.69	2.79	7.5	20	73.5	26.9	64.1	6.66	7.63	1.07	0.18	0.15	533	100	100	100	120	100	100	100
6	1. Rural	2. Female	4. Missed for a month	85	16.7					1	4. Monthly	1. None	1	5.06	2.51	9.5	23	92.4	37.8	56.5	1.11	3.06	0.72	0.12	0.06	537	100	100	100	116	100	100	100
7	2. Urban	2. Female	1. Regularly	61	20.3						4. Monthly	1. None	1	13.18	2.23	7	20	92.4	31.4	79	5.52	4.34	1.65	0.24	1.43	985	100	100	100	112	100	100	100
2	1. Rural	1. Male	2. Missed some days in a week	75	13.8					5	1. None	1. None	1	93.39	3.52	10.1	29.8	84.7	28.7	84	78.22	6.88	2.59	1.55	4.15	844	100	100	100	135	100	100	100
8	1. Rural	1. Male	2. Missed some days in a week	81	14.8					2	1. None	1. None	1	10.2	3.12	8	23.9	76.6	25.6	52.3	5.33	4.75	0.87	0.15	1.1	508	100	100	100	70	100	100	100
2	1. Rural	1. Male	1. Regularly	125	14.1	-0.72	-1.03	-0.93	-0.89		4. Monthly	1. None	1	10.78	2.84	9.2	22	79.2	32.4	56.6	2.84	6.42	1.31	0.1	0.11	541	100	100	100	123	100	100	100
6	2. Urban	2. Female	1. Regularly	92	14.1					1	4. Monthly	1. None	0	7.99	4.73	13.7	41	86.3	29	47.4	3.88	3.46	0.52	0.05	0.08	470	100	100	100	151	100	100	100
2	2. Urban	1. Male	1. Regularly	102	15.9					3	4. Monthly	1. None	1	44.23	3	8.1	24	79.3	27	64.7	7.91	32.23	1.8	1.4	0.89	678	100	100	100	113	100	100	100
8	2. Urban	2. Female	1. Regularly	85	1488.9					1	4. Monthly	1. None	0	14.82	2.43	6.9	17	68.7	28.4	62.2	5.4	7.15	1.61	0.23	0.43	806	100	100	100	128	100	100	100
4	2. Urban	2. Female	3. Missed for a week in a month	83	14.6					5	4. Monthly	1. None	0	9.57	2.5	7.9	19	76	31.6	53.7	3.68	4.7	0.94	0.15	0.1	1007	100	100	100	142	100	100	100
6	1. Rural	1. Male	1. Regularly	102	14.3					4	4. Monthly	1. None	1	41	2.76	9.7	30.1	109.1	35.1	162.7	21.01	2.35	1.4	1.09	15.35	320	100	100	100	116	100	100	100
5	2. Urban	1. Male	2. Missed some days in a week	89	20.7					2	1. None	1. None	0	6.5	2.7	10.3	27.9	103.3	38.1	53.3	2.28	3.02	0.84	0.07	0.29	401	100	100	100	123	100	100	100
1		1. Male	1. Regularly	107	15.8	-1.29	-0.57	0.35	0.4	3	4. Monthly	1. None	0	10.89	3.03	8.6	26	85.1	28.4	58.5	3.62	5.25	0.9	0.08	1.04	595	100	100	100	139	100	100	100
8	1. Rural	1. Male	4. Missed for a month	89	17.9					3	4. Monthly	1. None	1	14.93	2.78	7.2	23.6	24.9	25.9	92.1	2.95	10.33	1.01	0.12	0.52	419	100	100	100	127	100	100	100
7	1. Rural	2. Female	2. Missed some days in a week	80	20.5					5	4. Monthly	1. None	1	10.67	2.59	7.1	22	85.3	27.4	52.6	4.66	5.15	0.76	0.06	0.04	538	100	100	100	109	100	100	100
9	1. Rural	1. Male	2. Missed some days in a week	92	18.1						4. Monthly	1. None	1	14.06	3.04	8.8	26	86.5	28.9	58.5	4.6	7.73	1.05	0.21	0.47	701	100	100	100	115	100	100	100
1	1. Rural	1. Male	2. Missed some days in a week	100	16					2	4. Monthly	1. None	0	8.75	4.42	11.1	34	76.9	25.1	42.9	3.65	4.38	0.39	0.02	0.31	309	100	100	100	72.4	100	100	100
5	1. Rural	2. Female	4. Missed for a month	103	17.9						4. Monthly	1. None	1	5.98	3.82	11.5	30.1	78.8	30.1	38.5	2.21	2.61	0.55	0.07	0.54	500	100	100	100	81	100	100	100
3	1. Rural	1. Male	1. Regularly	105	14						4. Monthly	1. None	0	17.15	3.17	7.2	18	58.7	22.7	50.5	8.06	6.84	1.79	0.09	0.37	389	100	100	100	137	100	100	100
8	1. Rural	2. Female	2. Missed some days in a week	70	17.3					2	1. None	1. None	0	5.08	4.5	11.5	34	76.4	25.6	38.3	2.19	2.16	0.34	0.05	0.34	623	100	100	100	79	100	100	100
5	2. Urban	2. Female	1. Regularly	114	13.7					1	4. Monthly	1. None	0	20.54	3.21	10.7	29.8	92.8	33.3	57.6	12.51	5.99	0.87	0.07	1.1	722	100	100	100	146	100	100	100
7	2. Urban	2. Female	2. Missed some days in a week	56	15.4						4. Monthly	1. None	0	20.87	2.96	9.3	23	77.7	31.4	57.3	7.41	10.16	2.77	0.15	0.38	780	100	100	100	149	100	100	100
2	2. Urban	2. Female	2. Missed some days in a week	80	14.6					4	4. Monthly	1. None	0	22.72	3.17	8.3	26	81.4	26.2	79.9	9.06	9.78	2.28	0.21	1.39	787	100	100	100	136	100	100	100
4	1. Rural	1. Male	2. Missed some days in a week	103	13.7						4. Monthly	1. None	1	10.35	3.18	9.5	27	86.2	29.9	50	2.69	4.6	0.91	0.11	2.04	328	100	100	100	100	100	100	100
1	2. Urban	1. Male	1. Regularly	89	18.8						4. Monthly	1. None	1	12.73	1.72	6.2	17	17.3	36	83.9	4.86	6.28	1.11	0.22	0.26	953	100	100	100	117	100	100	100
5	1. Rural	2. Female	1. Regularly	98	12.7					4	4. Monthly	1. None	0	9.66	3.44	8.8	22	66.3	25.6	54.6	4.55	3.77	0.77	0.15	0.42	902	100	100	100	111	100	100	100
4	1. Rural	1. Male	1. Regularly	105	14.8					3	4. Monthly	1. None	0	20.53	3.53	8.2	26	73.9	31.4	61.2	5.36	11.28	1.99	0.15	1.75	574	100	100	100	155	100	100	100
3	2. Urban	1. Male	3. Missed for a week in a month	102	14.7						4. Monthly	1. None	1	12.06	2.93	8.6	26	89.4	29.4	67.3	7.29	2.8	1.21	0.08	0.68	706	100	100	100	97	100	100	100
3	2. Urban	2. Female	1. Regularly	84	0.2					1	4. Monthly	1. None	1	10.18	3.83	10.3	30.6	79.9	26.9	64.8	5.12	3.73	0.68	0.08	0.57	885	100	100	100	136	100	100	100
10	2. Urban	2. Female	1. Regularly	80	17.2						4. Monthly	1. None	0	12.58	2.1	6.9	17	80	32.9	66.4	3.55	8.09	0.65	0.16	0.13	848	100	100	100	155	100	100	100
6	1. Rural	1. Male	1. Regularly	86	14.7						4. Monthly	1. None	0	8.37	3.66	8.4	21	57.4	23	40.1	2.36	4.21	1.04	0.18	0.58	643	100	100	100	116	100	100	100
1	2. Urban	2. Female	1. Regularly	88	16					3	4. Monthly	1. None	0	9.72	3.37	8.2	24	72.1	24.3	57.2	2.31	5.17	1.61	0.14	0.49	235	100	100	100	108	100	100	100
6	2. Urban	1. Male	2. Missed some days in a week	85	17.1					2	1. None	1. None	1	11.86	3.46	8.4	26.5	76.6	24.3	50.2	4.53	3.55	0.81	0.11	2.86	477	100	100	100	98	100	100	100
3	1. Rural	2. Female	1. Regularly	86	20.1					1	4. Monthly	1. None	0	8.81	2.45	6.3	16	68.2	25.7	41.1	2.95	4.76	0.82	0.1	0.18	719	100	100	100	148	100	100	100
3	1. Rural	2. Female	1. Regularly	115	14.8						4. Monthly	1. None	1	7.41	3.26	11	30	93.9	33.7	54.7	2.93	3.27	0.89	0.1	0.22	619	100	100	100	92	100	100	100
2	1. Rural	1. Male	2. Missed some days in a week	102	20.7					2	4. Monthly	1. None	0	12.9	2.68	6.7	22.6	84.3	25	71.5	7	3.8	0.9	0.2	1	680	100	100	100	116	100	100	100
1	2. Urban	2. Female	1. Regularly	90	14.8					1	1. None	1. None	0	12.72	2.83	8.3	24	84.1	29.3	49.3	5.72	4.65	1.11	0.19	1.05	172	100	100	100	110	100	100	100
6	1. Rural	2. Female	1. Regularly	102	13.8					1	4. Monthly	1. None	0	14.75	2.65	8.7	25	97.4	32.8	73.6	3.86	8.97	1.32	0.13	0.47	682	100	100	100	146	100	100	100
5	2. Urban	2. Female	1. Regularly	108	13.9					4	4. Monthly	1. None	1	6.93	5.2	12.2	32.1	61.7	23.5	28.6	4.5	1.58	0.73	0.02	0.05	322	100	100	100	104	100	100	100
2	2. Urban	1. Male	1. Regularly	102	17.5					4	4. Monthly	1. None	0	34.71	2.6	8.1	25	95.8	31.2	70.5	13.96	18.49	1.06	1.18	0.02	922	100	100	100	143	100	100	100
1	1. Rural	2. Female	4. Missed for a month	88	13					4	4. Monthly	1. None	0	9.63	3.35	8.8	26	77.6	26.3	59	4.22	4.06	0.58	0.09	0.68	617	100	100	100	136	100	100	100
2	1. Rural	1. Male	2. Missed some days in a week	80	18.3					1	1. None	1. None	1	13.32	2.68	8.4	24.1	89.9	31.3	69.8	7.91	4.68	0.51	0.1	0.12	1005	100	100	100	118	100	100	100
2	1. Rural	1. Male	4. Missed for a month	102	18.3						4. Monthly	1. None	1	3.97	4.58	12.6	32.4	70.7	27.5	29.9	1.16	2.02	0.33	0.02	0.44	241	100	100	100	77	100	100	100
6	1. Rural	1. Male	1. Regularly	102	15.8					4	1. None	1. None	1	5.21	3.28	8.6	27	85.1	26.2	50.2	1.75	2.63	0.4	0.03	0.4	284	100	100	100	144	100	100	100
9	1. Rural	1. Male	1. Regularly	68	12.2					1	4. Monthly	1. None	0	17.37	2.45	6.8	16	66.5	27.8	59.3	6.4	8.74	1.59	0.31	0.33	1117	100	100	100	122	100	100	100
7	1. Rural	2. Female	1. Regularly	86	20.9					1	4. Monthly	1. None	1	9.02	2.6	8	20	75	30.8	46.6	2.66	4.44	0.86	0.17	0.89	598	100	100	100	87	100	100	100
4	2. Urban	1. Male	1. Regularly	93	15.1						4. Monthly	1. None	1	13.41	2.87	9.2	27	94.8	32.1	65.1	3.02	7.67	1.25	0.1	1.37	907	100	100	100	98	100	100	100
7	2. Urban	1. Male	1. Regularly	86	19.3						4. Monthly	1. None	0	11.71	1.62	6.1	14	90.1	37.7	67.7	5.67	4.25	1.21	0.14	0.44	931	100	100	100	136	100	100	100
8	1. Rural	2. Female	3. Missed for a week in a month	67	15.4					3	4. Monthly	1. None	1	13.81	2.78	8.1	26	93.9	29.1	85.6	3.93	7.91	1	0.17	0.8	710	100	100	100	115	100	100	100
6	1. Rural	1. Male	2. Missed some days in a week	102	15.5					2	4. Monthly	1. None	0	14.71	2.5	7.8	23	93.2	31.2	68.4	7.44	5.97	1.11	0.04	0.15	453	100	100	100	158	100	100	100
6	1. Rural	2. Female	2. Missed some days in a week	85	19.2					6	4. Monthly	1. None	1	11.25	3.45	9.3	28	81.4	27	68.5	2.25	7.74	0.58	0.18	0.5	436	100	100	100	95.5	100	100	100
2	2. Urban	2. Female	2. Missed some days in a week	88	16.6					6	4. Monthly	1. None	1	22.1	2.92	8.1	30.2	103	27.7	110	2.8	12.7	0.1	0.6	6	460	100	100	100	132	100	100	100
8	2. Urban	1. Male	1. Regularly	86	20					2	4. Monthly	1. None	1	22.59	2.28	6.8	17	76.8	29.8	62	11.81	7.29	2.64	0.21	0.64	730	100	100	100	137	100	100	100
4	2. Urban	2. Female	1. Regularly	77	14.3					1	4. Monthly	1. None	0	10.6	1.59	6.2	17.1	107.5	39	87.4	3.63	5.33	0.97	0.23	0.1	1484	100	100	100	130	100	100	100
2	2. Urban	1. Male	4. Missed for a month	80	19.8					3	1. None	1. None	0	8.83	4.76	13.7	42	88.2	28.8	45.3	4.05	3.3	0.66	0.05	0.77	297	100	100	100	123	100	100	100
5	1. Rural	2. Female	2. Missed some days in a week	88	15						4. Monthly	1. None	1	11.79	2.56	9.3	25	101.2	36.3	56.7	3.55	6.85	1.06	0.14	0.19	655	100	100	100	82	100	100	100
4	2. Urban	2. Female	1. Regularly	79	15.1					2	4. Monthly	1. None	1	13.38	2.84	8.7	25	90.1	30.6	54.4	4.99	4.12	1.38	0.18	2.71	916	100	100	100	129	100	100	100
4	2. Urban	1. Male	1. Regularly	120	17.5					2	4. Monthly	1. None	1	11.09	3.03	8.3	25	82.8	27.4	64.1	5.18	4.89	0.84	0.12	0.06	680	100	100	100	111	100	100	100
3	1. Rural	2. Female	1. Regularly	70	20.6					2	4. Monthly	1. None	0	7.68	2.11	7.2	20	96.2	34.1	70.7	3.67	3.05	0.65	0.11	0.2	515	100	100	100	94.8	100	100	100
10	2. Urban	1. Male	4. Missed for a month	69	16.8						4. Monthly	1. None	0	12.78	2.34	7.3	21.2	90.6	31.2	73.3	3.27	4.81	3.72	0.14	0.84	384	100	100	100	86	100	100	100
2	2. Urban	2. Female	1. Regularly	86	13.3					4	4. Monthly	1. None	1	9.67	3.33	8.6	21	64	25.8	25.8	5.1	2.94	0.8	0.1	0.73	1342	100	100	100	81	100	100	100
2	1. Rural	2. Female	4. Missed for a month	89	15.2					1	4. Monthly	1. None	0	9.6	2.63	7.7	22	84	29.3	75.3	2.33	5.51	1.28	0.16	0.32	912	100	100	100	145	100	100	100
9	1. Rural	1. Male	4. Missed for a month	86	15.5						4. Monthly	1. None	1	16.9	2.57	6.6	19	73.5	25.7	60.9	4.8	10.28	1.16	0.12	0.54	804	100	100	100	91	100	100	100
1	2. Urban	2. Female	1. Regularly	88	20.8					2	4. Monthly	1. None	1	4.77	1.94	7.5	20	106.7	38.7	90	2.05	2.18	0.5	0.02	0.02	387	100	100	100	102	100	100	100
6	1. Rural	1. Male	1. Regularly	84	14.5					3	4. Monthly	1. None	1	13.25	2.47	7.8	24	97.2	31.6	74	4.06	7.98	0.99	0.16	0.06	568	100	100	100	113	100	100	100
5	2. Urban	1. Male	4. Missed for a month	67	16.8						4. Monthly	1. None	1	10.11	2.91	6.8	20.3	96.8	23.4	50.3	3.8	4.27	1.23	0.11	0.7	797	100	100	100	127	100	100	100
1	2. Urban	1. Male	1. Regularly	88	17.8					1	1. None	1. None	0	10.46	2.7	7.5	22	81.9	27.8	77.5	5.58	3.58	0.93	0.07	0.19	557	100	100	100	146	100	100	100
1	1. Rural	2. Female	1. Regularly	90	15.6						4. Monthly	1. None	0	13.8	2.64	8.7	20	78.8	33	63.5	5.96	5.75	1.52	0.34	0.24	1691	100	100	100	120	100	100	100
2	1. Rural	2. Female	1. Regularly	5	13.3					1	1. None	1. None	0	8.8	3.26	9.5	28.5	87.4	29.1	33.3	57	3.5	4.1	0.7	0.1	0.4	697	100	100	115	100	100	100
4	1. Rural	1. Male	1. Regularly	87	16.7						4. Monthly	1. None	1	7.1	3.65	8.3	25	69.9	22.7	51.5	3.55	2.69	0.45	0.08	0.33	829	100	100	100	110	100	100	100
6	1. Rural	2. Female	4. Missed for a month	82	21.1					1	4. Monthly	1. None	1	20.8	2.6	7.1	18	69.6	27.3	64.7	7.15	8.57	0.94	0.07	4.07	386	100	100	100	164	100	100	100
3	1. Rural	1. Male	1. Regularly	93	17.7					2	4. Monthly	1. None	0	12.71	4.08	9.3	29	71.1	22.8	52.9	3.58	7.29	1.58	0.21	0.04	1456	100	100	100	147	100	100	100
6	2. Urban	1. Male	1. Regularly	97	14.7					1	4. Monthly	1. None	1	15.16	2.8	8.2	25	90.4	29.3	67.8	7.96	5.78	0.9	0.12	0.4	526	100	100	100	143	100	100	100
1	1. Rural	2. Female	3. Missed for a week in a month	83	16.8					7	4. Monthly	1. None	1	12.61	3.64	9.1	27.9	76.6	25	71.5	4.93	6.51	0.87	0.12	0.18	771	100	100	100	124	100	100	100
3	1. Rural	1. Male	1. Regularly	89	12.8						4. Monthly	1. None	1	11.49	2.91	7.4	18	63.6	25.4	63.5	4.02	4.52	1.67	0.2	1.08	1390	100	100	100	112	100	100	100
6	2. Urban	1. Male	1. Regularly	53	15.1					1	4. Monthly	1. None	0	9.14	2.98	8.4	25	85.2	28.2	71.9	2.74	4.59	1.01	0.07	0.73	680	100	100	100	111	100	100	100
13	1. Rural	2. Female	4. Missed for a month	80	19.6						4. Monthly	1. None	1	10.88	3.36	8.6	21.3	63.4	25.6	60.5	3.86	5.63	1.12	0.08	0.19	258	100	100	100	126	100	100	100
5	2. Urban	2. Female	4. Missed for a month	86	19.6					3	4. Monthly	1. None	0	60.33	2.73	8.3	25	91.6	30.4	50	22.64	2.65	0.92	0.83	33.29	428	100	100	100	131	100	100	100
6	1. Rural	2. Female	1. Regularly	86	14.2						4. Monthly	1. None	0	15.14	3.31	7.9	24	72.5	23.9	61.9	6.45	3.59	4.47	0.28	0.35	397	100	100	100	96	100	100	100
1	2. Urban	2. Female	2. Missed some days in a week	97	18.9						4. Monthly	1. None	0	10.13	3.37	7.5	21.8	64.7	22.3	68.7	3.63	3.9	2.2	0.18	0.22	387	100	100	100	131	100	100	100
1	1. Rural	1. Male	1. Regularly	85	33.3					2	4. Monthly	1. None	1	15.09	2.53	7.5	22	86.6	29.6	71.6	8.9	4.41	1.23	0.18	0.37	566	100	100	100	105	100	100	100
6	1. Rural	2. Female	2. Missed some days in a week	88	16.3					4	4. Monthly	1. None	1	15.03	2.61	7.6	23	89.7	29.1	64.6	4.61	8.59	1.15	0.14	0.54	586	100	100	100	135	100	100	100
1	2. Urban	2. Female	1. Regularly	86	14.2					5	4. Monthly	1. None	1	6.68	3.05	9.4	27	90.8	30.8	48.3	3.55	2.41	0.58	0.02	0.12	405	100	100	100	94.5	100	100	100
8	2. Urban	2. Female	1. Regularly	88	13.7						4. Monthly	1. None	1	4.07	3.94	12.8	37	93.9	32.5	48.9	1.2	2.31	0.38	0.04	0.14	856	100	100	100	85	100	100	100
6	1. Rural	1. Male	2. Missed some days in a week	76	18.9					2	4. Monthly	1. None	0	15.9	2.6	7.6	19	73.1	29.2	67.6	7.87	4.42	2.53	0.22	0.86	907	100	100	100	117	100	100	100
3	2. Urban	1. Male	1. Regularly	86	20.9					1	4. Monthly	1. None	0	12.33	2.89	8.7	24	84.8	30.1	57.2	4.79	5.72	1.01	0.08	0.73	610	100	100	100	93	100	100	100
7	1. Rural	1. Male	1. Regularly	66	16					2	4. Monthly	1. None	0	13.76	2.65	8.2	24	91.7	30.9	67.4	2.53	8.26	1.31	0.22	1.44	645	100	100	100	130	100	100	100
2	1. Rural	2. Female	1. Regularly	88	17.4					3	1. None	1. None	0	9.62	2.64	7.6	22	84.8	28.8	66.7	4.12	4.37	0.87	0.16	0.1	544	100	100	100	99.1	100	100	100
7	2. Urban	2. Female	2. Missed some days in a week	71	22.5					2	4. Monthly	1. None	0	7.93	2.87	10	25	87.8	34.8	45.4	3.13	3.49	0.93	0.04	0.34	376	100	100	100	82	100	100	100
4	1. Rural	1. Male	1. Regularly	80	15.3					5	4. Monthly	1. None	1	15.46	2.73	7.3	18	67.4	26.7	56.3	6.84	6.76	1.28	0.13	0.45	687	100	100	100	114	100	100	100
7	1. Rural	1. Male	1. Regularly	81	0.2					1	4. Monthly	1. None	0	7.63	3.29	9.8	28.4	86.3	29.8	50.2	1.98	4.33	0.81	0.11	0.4	446	100	100	100	84	100	100	100
4	1. Rural	2. Female	1. Regularly	96	14.5					1	4. Monthly	1. None	0	16.36	2.6	8.3	20	77.1	31.9	53.5	4.53	9.19	1.47	0.14	1.03	550	100	100	100	151	100	100	100
1	1. Rural	2. Female	1. Regularly	101	16.9					5	4. Monthly	1. None	1	8.69	2.62	8.5	23	91.2	32.4	69.5	3.42	4.33	0.8	0.07	0.07	902	100	100	100	112	100	100	100
5	1. Rural	2. Female	1. Regularly	85	24					2	4. Monthly	1. None	1	7.76	3.17	8.4	25	77.3	26.5	63.1	3.97	2.53	0.98	0.09	0.19	487	100	100	100	93	100	100	100
7	1. Rural	1. Male	1. Regularly	78	15						4. Monthly	1. None	1	10.84	2.6	7.6	18	71.2	29.2	46.4	3.63	5.31	0.83	0.2	0.87	1001	100	100	100	89	100	100	100
1	2. Urban	2. Female	1. Regularly	83	18					1	4. Monthly	1. None	0	11.68	2.59	9.2	26	101.5	35.5	70	5.88	4.35	0.83	0.13	0.49	499	100	100	100	117	100	100	100
4	1. Rural	1. Male	1. Regularly	87	15.8					2	4. Monthly	1. None	0	8.19	4.55	13.5	38	84.6	29.7	45.1	2.38	3.39	0.48	0.05	1.89	331	100	100	100	76	100	100	100
4	2. Urban	1. Male	1. Regularly	85	14.8						4. Monthly	1. None	1	10.59	2.83	10.4	30	106.7	36.7	72.4	4.53	5.19	0.77	0.09	0.01	806	100	100	100	141	100	100	100
11	1. Rural	1. Male	1. Regularly	85	17.8					2	4. Monthly	1. None	0	13.17	2.61	7.1	17	65.1	27.2	52	5.31	4.68	1.99	0.12	1.07	885	100	100	100	96	100	100	100
10	2. Urban	2. Female	1. Regularly	61	25.4						4. Monthly	1. None	1	4.18	4.77	11.1	36	76.8	23.3	41.9	1.88	1.86	0.36	0.05	0.03	381	100	100	100	91	100	100	100
1	2. Urban	1. Male	1. Regularly	86	21.8						4. Monthly	1. None	1	14.3	2.86	8.5	24.9	87.1	29.7	81.5	8.5	3.3	2.1	0.2	0.2	657	100	100	100	117	100	100	100
1	2. Urban	1. Male	1. Regularly	88	93750						4. Monthly	1. None	1	9.62	3.07	9	25	84	29.3	42.4	2.45	4.89	0.75	0.16	1.37	422	100	100	100	97	100	100	100
6	1. Rural	2. Female	1. Regularly	80	17.4					4	4. Monthly	1. None	0	7.04	3.03	10	28	94.7	33	52.2	2.18	4.02	0.71	0.02	0.11	476	100	100	100	91	100	100	100
5	2. Urban	1. Male	2. Missed some days in a week	83	18.5						4. Monthly	1. None	1	9.3	3.09	8.2	25.2	81.6	26.5	58.1	4.2	3.5	0.7	0.2	0.8	531	100	100	100	136	100	100	100
1	2. Urban	1. Male	1. Regularly	89	19.2						4. Monthly	1. None	1	9.93	2.9	7.9	24	83.8	27.2	72.6	3.58	5.21	0.84	0.14	0.16	456	100	100	100	95.6	100	100	100
4	1. Rural	2. Female	4. Missed for a month	82	18.5						4. Monthly	1. None	1	14.65	3.9	7.9	20.6	62.6	24	47.7	5.24	7.22	1.72	0.11	0.36	527	100	100	100	143	100	100	100
7	1. Rural	2. Female	1. Regularly	96	18.8					1	4. Monthly	1. None	0	10.14	3.32	8.5	25	76.2	25.3	42	4.75	4.21	1.04	0.06	0.08	594	100	100	100	116	100	100	100
5	1. Rural	1. Male	1. Regularly	85	19.3						4. Monthly	1. None	0	13.68	2.5	8.4	20	82	33.6	45.7	5.25	5.5	2.37	0.18	0.38	939	100	100	100	132	100	100	100
1	2. Urban	1. Male	1. Regularly	87	16.4					1	4. Monthly	1. None	1	4.13	2.52	10.3	28	110.7	40.7	70.3	2.07	1.74	0.27	0.03	0.02	274	100	100	100	113	100	100	100
7	1. Rural	2. Female	1. Regularly	83	17.2						4. Monthly	1. None	1	16.3	2.52	8	23	92.1	31.7	80.8	7.16	7.07	1.6	0.21	0.26	895	100	100	100	95	100	100	100
6	1. Rural	2. Female	1. Regularly	86	18					1	4. Monthly	1. None	1	11.44	2.78	7.9	19	70.9	28.4	51.4	5.5	4.71	0.95	0.06	0.22	539	100	100	100	135	100	100	100
3	1. Rural	1. Male	1. Regularly	86	19.3					1	4. Monthly	1. None	0	10.7	4.92	10	30	62.4	20.3	47.8	4.96	4.23	0.94	0.19	0.38	631	100	100	100	107	100	100	100
1	1. Rural	1. Male	1. Regularly	98	17.9					2	1. None	1. None	0	5.4	3.5	8.9	28	80.6	25.4	24	1.7	2.7	0.4	0.1	0.5	334	100	100	100	112	100	100	100
6	2. Urban	2. Female	2. Missed some days in a week	85	17.9					2	1. None	1. None	0	72.35	2.71	8.2	25.2	93	30.3	50	45.77	3.64	1	0.54	21.4	203	100	100	100	113	100	100	100
5	1. Rural	1. Male	1. Regularly	62	17.7					2	4. Monthly	1. None	1	15.49	3.16	8.8	28	88.6	27.8	70.8	7.22	6.45	1.12	0.2	0.5	735	100	100	100	86	100	100	100
2	2. Urban	1. Male	4. Missed for a month	80	16.8					2	4. Monthly	1. None	0	10.35	3.18	9.5	27	86.2	29.9	50	2.69	4.6	0.91	0.11	2.04	328	100	100	100	80	100	100	100
7	2. Urban	2. Female	2. Missed some days in a week	90	20.3					2	1. None	1. None	1	5.98	3.82	11.5	30.1	78.8	30.1	38.5	2.21	2.61	0.55	0.07	0.54	500	100	100	100	170	100	100	100
5	2. Urban	1. Male	1. Regularly	80	14.6						4. Monthly	1. None	1	11.45	2.66	7	17	65	26.3	55.5	4.26	4.82	1.63	0.12	0.62	750	100	100	100	143	100	100	100
5	1. Rural	2. Female	1. Regularly	61	17.7					3	4. Monthly	1. None	0	13.67	3.38	8.9	26	79.3	26.3	71.6	6.23	5.42	1.08	0.27	0.67	1100	100	100	100	94	100	100	100
5	2. Urban	2. Female	1. Regularly	76	16.7					5	4. Monthly	1. None	1	11.02	3.79	8.6	22	58	22.7	32.2	4.58	4.59	1.38	0.05	0.42	427	100	100	100	113	100	100	100
9	1. Rural	1. Male	3. Missed for a week in a month	90	17.5					2	4. Monthly	1. None	1	13.66	2.76	7.8	23.7	85.9	28.3	70.5	2.02	8.35	1.05	0.27	1.97	526	100	100	100	111	100	100	100
5	2. Urban	2. Female	3. Missed for a week in a month	85	20						4. Monthly	1. None	0	9.84	3.31	10.9	26	80.7	32.9	42	4.08	4.79	0.77	0.06	0.14	541	100	100	100	101	100	100	100
8	1. Rural	1. Male	4. Missed for a month	64	15.3					3	4. Monthly	1. None	0	13.45	2.73	6.7	21	77.7	24.5	48.5	2.39	8.55	0.78	0.16	1.57	457	100	100	100	119	100	100	100
13	1. Rural	2. Female	4. Missed for a month	75	21.5					4	4. Monthly	1. None	0	5.15	5.25	13.6	42	80.6	25.9	39.1	1.83	2.37	0.61	0.05	0.29	310	100	100	100	104	100	100	100
4	1. Rural	2. Female	1. Regularly	88	22.4						4. Monthly	1. None	1	13.76	2.62	8.8	24	93.5	33.6	70.6	4.92	5.52	1.52	0.26	1.52	659	100	100	100	116	100	100	100
3	1. Rural	1. Male	2. Missed some days in a week	81	14.8					9	4. Monthly	1. None	1	8.64	3	8.5	25	85	28.3	17.8	2	5.48	0.58	0.11	0.47	565	100	100	100	132	100	100	100
6	1. Rural	1. Male	1. Regularly	108	14.7					1	4. Monthly	1. None	0	4.9	3.59	10.5	32	89.4	29.2	16	1.4	2.8	0.3	0.1	0.3	357	100	100	100	98.4	100	100	100
5	2. Urban	2. Female	1. Regularly	88	19					4	4. Monthly	1. None	0	9.46	2.51	7.7	23	92.4	30.7	77	2.82	5.38	0.98	0.14	0.14	311	100	100	100	110	100	100	100
7	1. Rural	1. Male	1. Regularly	80	15.9					5	4. Monthly	1. None	1	10.66	3.53	7.6	19	55	21.5	32.2	5.38	3.95	0.99	0.08	0.26	700	100	100	100	97	100	100	100
1	1. Rural	1. Male	1. Regularly	88	16.1					5	4. Monthly	1. None	1	62.09	2.68	8.2	24.9	92.9	30.6	50	21.81	2.7	0.68	0.73	36.17	815	100	100	100	134	100	100	100
5	2. Urban	1. Male	1. Regularly	88	17.8					2	4. Monthly	1. None	0	16.3	2.55	7.2	20	80	28.2	70	4	7.8	1.04	0.11	3.35	728	100	100	100	169	100	100	100
9	1. Rural	1. Male	1. Regularly	86	17.7					2	4. Monthly	1. None	1	10.08	3.56	7.9	22.8	64	22.2	50	2.44	5.64	1.49	0.2	0.28	538	100	100	100	96	100	100	100
5	2. Urban	1. Male	1. Regularly	89	14.9					2	4. Monthly	1. None	0	13.45	3.04	8.3	23	76.3	27.3	62.5	3.09	8.11	1.85	0.17	0.23	642	100	100	100	129	100	100	100
9	2. Urban	2. Female	1. Regularly	82	19.7					10	4. Monthly	1. None	0	8.31	3.87	10.9	32	83.5	28.2	44.3	5.31	2.37	0.55	0.03	0.05	363	100	100	100	77.6	100	100	100
6	1. Rural	2. Female	4. Missed for a month	103	14.1					4	4. Monthly	1. None	1	23.07	1.23	4.3	12.9	104.9	35	78.4	4.26	16.49	1.22	0.22	0.88	1049	100	100	100	146	100	100	100
8	1. Rural	2. Female	3. Missed for a week in a month	98	13.1					7	4. Monthly	1. None	1	15.43	2.78	6.8	21	77	24.5	88.3	5.19	7.98	1.77	0.14	0.35	1661	100	100	100	127	100	100	100
1	1. Rural	2. Female	1. Regularly	108	13.2	-0.11	-1.21	-1.69	-1.81	1	4. Monthly	1. None	1	17.21	2.03	6.3	16	76.8	31	69.3	4.81	9.73	1.25	0.15	1.27	845	100	100	100	156	100	100	100
1	2. Urban	2. Female	2. Missed some days in a week	89	17.4						4. Monthly	1. None	0	14.35	2.74	6.4	21	79.2	23.4	68.7	3.95	8.46	0.61	0.13	1.2	873	100	100	100	114	100	100	100
8	1. Rural	2. Female	2. Missed some days in a week	82	15.9						4. Monthly	1. None	0	16.28	2.56	7.3	21.6	84.4	28.5	73.6	5.41	8.59	1.67	0.11	0.5	513	100	100	100	84	100	100	100
4	1. Rural	2. Female	2. Missed some days in a week	95	0.1					2	4. Monthly	1. None	1	16.43	3.05	7.1	21.8	71.5	23.3	33.9	4.01	8.34	1.43	0.16	2.49	472	100	100	100	138	100	100	100
2	1. Rural	1. Male	4. Missed for a month	98	16.4						4. Monthly	1. None	1	17.41	2.68	7.1	18.5	69	26.5	52	6.25	7.83	1.46	0.14	1.73	439	100	100	100	87	100	100	100
9	2. Urban	2. Female	1. Regularly	85	14.2					1	4. Monthly	1. None	1	12.18	2.98	7.8	22	79.8	26.2	60.5	2.5	7.43	1.84	0.07	0.34	580	100	100	100	128	100	100	100
6	1. Rural	2. Female	3. Missed for a week in a month	101	15.1					4	4. Monthly	1. None	1	13.11	3.05	8.6	22	75.1	28.2	55.2	4.68	6.8	1.18	0.19	0.26	711	100	100	100	179	100	100	100
1	2. Urban	1. Male	2. Missed some days in a week	100	14.6					5	4. Monthly	1. None	1	17.36	2.02	6.6	19	95	32.7	70.1	10.72	4.89	1.55	0.1	0.1	477	100	100	100	176	100	100	100
3	1. Rural	2. Female	4. Missed for a month	103	15.7					3	4. Monthly	1. None	1	11.74	2.46	7.1	18.9	76.8	28.9	55.6	4.42	5.55	0.81	0.13	0.83	570	100	100	100	113	100	100	100
7	1. Rural	1. Male	2. Missed some days in a week	101	19.1					6	4. Monthly	1. None	1	17.74	1.98	6.6	19	94.4	33.3	78.9	5.7	8.6	1.47	0.23	1.74	726	100	100	100	162	100	100	100
3	1. Rural	2. Female	2. Missed some days in a week	104	13.4					1	4. Monthly	1. None	1	14.82	2.58	8.8	22	86.8	34.1	52.9	5.4	8.06	1.05	0.11	0.2	482	100	100	100	172	100	100	100
4	1. Rural	1. Male	1. Regularly	102	12.5					3	4. Monthly	1. None	0	24.35	3.14	9	25.2	80.3	28.7	72.8	12.21	5.95	4.24	1.49	0.46	526	100	100	100	130	100	100	100
